# Supplementary material for: Digital screener of socio-motor agency balancing motor autonomy and motor control
Source: Front Hum Neurosci. 2024 Oct 1;18:1442799. doi: 10.3389/fnhum.2024.1442799 (PMC11473353; doi:10.3389/fnhum.2024.1442799)
Supplement: Supplementary file 2 [file Presentation_1.zip]

Archive with 4 entries (3 files):
- SM_1442799/
- SM_1442799/Supplementary_Figure1.jpg
- SM_1442799/Supplementary_Figure2.jpg
- SM_1442799/Supplementary_Figure3.jpg
